# Supplementary material for: Development of a general logistic model for disease risk prediction using multiple SNPs
Source: FEBS Open Bio. 2019 Sep 27;9(11):2006–12. doi: 10.1002/2211-5463.12722 (PMC6823278; doi:10.1002/2211-5463.12722)
Supplement: Supplementary file 2 — Table S1. SNP profiling results of 48 individuals. [file FEB4-9-2006-s002.xlsx]

## Sheet: PLOSOne
subject ID	SNP ID	genotyping result
1	rs1051730	C
1	rs16951095	C
1	rs1820453	T
1	rs2808630	T
1	rs402710	TC
1	rs716274	AG
1	rs7626795	G
1	rs9981861	T
2	rs1051730	C
2	rs16951095	C
2	rs1820453	GT
2	rs2808630	T
2	rs402710	C
2	rs716274	G
2	rs7626795	A
2	rs9981861	T
3	rs1051730	C
3	rs16951095	TC
3	rs1820453	T
3	rs2808630	T
3	rs402710	C
3	rs716274	A
3	rs7626795	GA
3	rs9981861	T
4	rs1051730	C
4	rs16951095	T
4	rs1820453	GT
4	rs2808630	T
4	rs402710	C
4	rs716274	CT
4	rs7626795	A
4	rs9981861	C
5	rs1051730	C
5	rs16951095	C
5	rs1820453	T
5	rs2808630	CT
5	rs402710	TC
5	rs716274	AG
5	rs7626795	A
5	rs9981861	T
6	rs1051730	C
6	rs16951095	TC
6	rs1820453	T
6	rs2808630	CT
6	rs402710	C
6	rs716274	A
6	rs7626795	A
6	rs9981861	T
7	rs1051730	C
7	rs16951095	C
7	rs1820453	T
7	rs2808630	T
7	rs402710	TC
7	rs716274	A
7	rs7626795	A
7	rs9981861	T
8	rs1051730	C
8	rs16951095	C
8	rs1820453	GT
8	rs2808630	T
8	rs402710	C
8	rs716274	A
8	rs7626795	GA
8	rs9981861	C
9	rs1051730	C
9	rs16951095	AT
9	rs1820453	T
9	rs2808630	G
9	rs402710	A
9	rs716274	TC
9	rs7626795	CT
9	rs9981861	TC
10	rs1051730	C
10	rs16951095	T
10	rs1820453	C
10	rs2808630	G
10	rs402710	A
10	rs716274	TC
10	rs7626795	CT
10	rs9981861	T
11	rs1051730	C
11	rs16951095	T
11	rs1820453	C
11	rs2808630	G
11	rs402710	A
11	rs716274	TC
11	rs7626795	CT
11	rs9981861	T
12	rs1051730	C
12	rs16951095	T
12	rs1820453	C
12	rs2808630	G
12	rs402710	TC
12	rs716274	A
12	rs7626795	CT
12	rs9981861	T
13	rs1051730	C
13	rs16951095	T
13	rs1820453	TC
13	rs2808630	G
13	rs402710	A
13	rs716274	T
13	rs7626795	CT
13	rs9981861	T
14	rs1051730	C
14	rs16951095	A
14	rs1820453	C
14	rs2808630	G
14	rs402710	A
14	rs716274	C
14	rs7626795	C
14	rs9981861	T
15	rs1051730	C
15	rs16951095	T
15	rs1820453	TC
15	rs2808630	G
15	rs402710	A
15	rs716274	TC
15	rs7626795	CT
15	rs9981861	T
16	rs1051730	C
16	rs16951095	T
16	rs1820453	C
16	rs2808630	G
16	rs402710	A
16	rs716274	C
16	rs7626795	CT
16	rs9981861	T
17	rs1051730	GA
17	rs16951095	AG
17	rs1820453	CT
17	rs2808630	CT
17	rs402710	C
17	rs716274	G
17	rs7626795	G
17	rs9981861	C
18	rs1051730	A
18	rs16951095	AG
18	rs1820453	CT
18	rs2808630	T
18	rs402710	CT
18	rs716274	AG
18	rs7626795	G
18	rs9981861	C
19	rs1051730	A
19	rs16951095	A
19	rs1820453	T
19	rs2808630	T
19	rs402710	C
19	rs716274	AG
19	rs7626795	G
19	rs9981861	C
20	rs1051730	A
20	rs16951095	T
20	rs1820453	T
20	rs2808630	T
20	rs402710	TC
20	rs716274	T
20	rs7626795	G
20	rs9981861	C
21	rs1051730	A
21	rs16951095	A
21	rs1820453	T
21	rs2808630	T
21	rs402710	C
21	rs716274	G
21	rs7626795	G
21	rs9981861	C
22	rs1051730	A
22	rs16951095	G
22	rs1820453	T
22	rs2808630	T
22	rs402710	C
22	rs716274	AG
22	rs7626795	G
22	rs9981861	C
23	rs1051730	A
23	rs16951095	A
23	rs1820453	CT
23	rs2808630	T
23	rs402710	T
23	rs716274	G
23	rs7626795	G
23	rs9981861	C
24	rs1051730	A
24	rs16951095	AG
24	rs1820453	T
24	rs2808630	T
24	rs402710	CT
24	rs716274	AG
24	rs7626795	G
24	rs9981861	C
25	rs1051730	C
25	rs16951095	T
25	rs1820453	C
25	rs2808630	A
25	rs402710	A
25	rs716274	C
25	rs7626795	CT
25	rs9981861	CT
26	rs1051730	C
26	rs16951095	T
26	rs1820453	CT
26	rs2808630	GA
26	rs402710	A
26	rs716274	C
26	rs7626795	T
26	rs9981861	C
27	rs1051730	CT
27	rs16951095	T
27	rs1820453	CT
27	rs2808630	A
27	rs402710	A
27	rs716274	C
27	rs7626795	CT
27	rs9981861	C
28	rs1051730	C
28	rs16951095	CT
28	rs1820453	CT
28	rs2808630	A
28	rs402710	AG
28	rs716274	G
28	rs7626795	T
28	rs9981861	C
29	rs1051730	C
29	rs16951095	T
29	rs1820453	CT
29	rs2808630	A
29	rs402710	A
29	rs716274	C
29	rs7626795	T
29	rs9981861	C
30	rs1051730	C
30	rs16951095	T
30	rs1820453	C
30	rs2808630	A
30	rs402710	A
30	rs716274	TC
30	rs7626795	T
30	rs9981861	C
31	rs1051730	C
31	rs16951095	AT
31	rs1820453	C
31	rs2808630	GA
31	rs402710	A
31	rs716274	C
31	rs7626795	T
31	rs9981861	C
32	rs1051730	C
32	rs16951095	T
32	rs1820453	CT
32	rs2808630	A
32	rs402710	A
32	rs716274	C
32	rs7626795	T
32	rs9981861	C
33	rs1051730	C
33	rs16951095	A
33	rs1820453	C
33	rs2808630	T
33	rs402710	C
33	rs716274	AG
33	rs7626795	T
33	rs9981861	T
34	rs1051730	C
34	rs16951095	A
34	rs1820453	CT
34	rs2808630	GT
34	rs402710	T
34	rs716274	AG
34	rs7626795	T
34	rs9981861	T
35	rs1051730	C
35	rs16951095	A
35	rs1820453	T
35	rs2808630	GT
35	rs402710	C
35	rs716274	A
35	rs7626795	C
35	rs9981861	T
36	rs1051730	C
36	rs16951095	T
36	rs1820453	T
36	rs2808630	T
36	rs402710	A
36	rs716274	AG
36	rs7626795	T
36	rs9981861	T
37	rs1051730	C
37	rs16951095	A
37	rs1820453	C
37	rs2808630	T
37	rs402710	C
37	rs716274	A
37	rs7626795	T
37	rs9981861	T
38	rs1051730	C
38	rs16951095	A
38	rs1820453	CT
38	rs2808630	T
38	rs402710	C
38	rs716274	AG
38	rs7626795	T
38	rs9981861	T
39	rs1051730	C
39	rs16951095	A
39	rs1820453	C
39	rs2808630	GT
39	rs402710	C
39	rs716274	A
39	rs7626795	T
39	rs9981861	T
40	rs1051730	CT
40	rs16951095	A
40	rs1820453	T
40	rs2808630	T
40	rs402710	TC
40	rs716274	AG
40	rs7626795	T
40	rs9981861	T
